# Supplementary material for: Risk Assessment for Birth Defects in Offspring of Chinese Pregnant Women
Source: Int J Environ Res Public Health. 2022 Jul 14;19(14):8584. doi: 10.3390/ijerph19148584 (PMC9319985; doi:10.3390/ijerph19148584)
Supplement: Supplementary file 1 [file ijerph-19-08584-s001.zip]

Archive with 1 entries (1 files):
- ijerph-1751841-supplementary.pdf
